# Supplementary material for: Consciousness and complexity: a consilience of evidence
Source: Neurosci Conscious. 2021 Aug 30;2021(2):niab023. doi: 10.1093/nc/niab023 (PMC10941977; doi:10.1093/nc/niab023)
Supplement: niab023_Supp [file niab023_supp.zip]

Archive with 1 entries (1 files):
- Suppl_Table.docx
